# Supplementary material for: Antiferromagnetic half-skyrmions electrically generated and controlled at room temperature
Source: Nat Nanotechnol. 2023 May 8;18(8):849–53. doi: 10.1038/s41565-023-01386-3 (PMC10427425; doi:10.1038/s41565-023-01386-3)
Supplement: Source Data Fig. 2 — Unprocessed PEEM images of AF meron–antimeron pair generation. [file 41565_2023_1386_MOESM2_ESM.zip]

Archive with 2 entries (2 files):
- fig2/a.tiff
- fig2/b.tiff
