# Supplementary material for: Antiferromagnetic half-skyrmions electrically generated and controlled at room temperature
Source: Nat Nanotechnol. 2023 May 8;18(8):849–53. doi: 10.1038/s41565-023-01386-3 (PMC10427425; doi:10.1038/s41565-023-01386-3)
Supplement: Source Data Fig. 3 — Unprocessed PEEM images of current-driven meron–antimeron displacement, and corresponding statistical source data. [file 41565_2023_1386_MOESM3_ESM.zip]

Archive with 9 entries (9 files):
- fig3/a.tiff
- fig3/b.tiff
- fig3/c.tiff
- fig3/d.tiff
- fig3/e.tiff
- fig3/f.tiff
- fig3/fig3i_source_data.xlsx
- fig3/g.tiff
- fig3/h.tiff
