# Supplementary material for: Antiferromagnetic half-skyrmions electrically generated and controlled at room temperature
Source: Nat Nanotechnol. 2023 May 8;18(8):849–53. doi: 10.1038/s41565-023-01386-3 (PMC10427425; doi:10.1038/s41565-023-01386-3)
Supplement: Source Data Fig. 3 — Unprocessed PEEM images of current-driven meron–antimeron displacement, and corresponding statistical source data. [file 41565_2023_1386_MOESM3_ESM.zip › fig3/fig3i_source_data.xlsx]

## Sheet: Figure 3i
	Figure 3i
		Vortex 1		Vortex 2		Vortex 3
	Pulse number	Displacement (um)	Standard deviation	Displacement (um)	Standard deviation	Displacement (um)	Standard deviation
	0	0	0	0	0	0	0
	1	-0.61281	0.1015	-0.88641	0.11832	-0.51615	0.09366
	2	0.42674	0.090684	1.75027	0.18663	1.15771	0.137026
	3	-0.21049	0.08193	-1.55187	0.16814	-1.15224	0.13683
	4	0.217458	0.082113	0.677648	0.102545	0.986266	0.121643
	5	-0.19403	0.0816	-0.90063	0.11812	-0.96578	0.12026
	6	0.194281	0.081614	0.915529	0.119355	1.18287	0.139923
	7	-0.23912	0.08262	-0.73288	0.10645	-1.04932	0.09424
